# Supplementary material for: Genomic linkage map of the human blood fluke Schistosoma mansoni
Source: Genome Biol. 2009 Jun 30;10(6):R71. doi: 10.1186/gb-2009-10-6-r71 (PMC2718505; doi:10.1186/gb-2009-10-6-r71)
Supplement: Additional data file 1 — An Excel worksheet showing primer, motif, and position information for each microsatellite marker. [file gb-2009-10-6-r71-S1.xls]

## Sheet: Additional data file 1_draft9
Additional data file 1. Primer, motif, and position information for each microsatellite marker. Markers with no map position have 0% recombination with the marker above it (but see map figures for clarity).
Position	Supercontig_name v3.0	Scaffold_name v3.1	SIZE(bp)	motif	repeat	microsat location	flank begin	flank end	Forward	Reverse	size bp	notes
LG1_Chr1
0	Supercontig_0000289	Smp_scaff000240	582701	2	TA-11	45519--45540	45408	45724	ATTATCACTCACCAGCGGTA	TCATTGTTTATGCTCGTTTG	229
13.694	Supercontig_0000479	Smp_scaff000420	428405	3	TCA-12	338707--338742	338528	338921	TTGTTAGATGTCAGTTTGATGTG	TCAGAAAAGTTGTCAATCAGC	147	exact BLAST to Supercontig_0010615 v3.0 = Smp_scaff010550 v3.1
16.389	Supercontig_0000182	Smp_scaff000147	633475	2	AT-11.5	440347--440369	440097	440425	GTTAATGATGACCGTGGGTA	ACGAACACAGAAACAAACG	270
19.834	Supercontig_0000188	Smp_scaff000151	837104	2	AT-17	90796--90829	90445	91086	CTCGTTGTGGTTTTATTTGAG	TCCATCCAGTTACGACTTG	310
28.805	Supercontig_0000276	Smp_scaff000230	478430	3	TAA-9.7	155758--155786	155657	155946	CTGGATCCAATCTTTTGAAG	CTTTTCCGGAATTCCATT	95
31.353	Supercontig_0000005d	Smp_scaff000005	3831198	2	TA-16.5	3438538--3438570	3438449	3439000	TATCCCAATCAACAATGAGG	CGTACTGTATTCTCCTGCAAC	202
36.13	Supercontig_0000005c	Smp_scaff000005	3831198	2	TA-14.5	2571062--2571090	2570680	2571590	GCATAAACGGATCAGGTG	CGATTAAAGGAAACTCATGG	96
47.859	Supercontig_0000005	Smp_scaff000005	3831198	2	AT-14	1147172--1147199	1147007	1147513	GACCCAATATGTCAAGTAACG	CTTCTCTGTGACGAAATGC	285
51.776	Supercontig_0000342	Smp_scaff000292	622230	2	TA-23	318688--318733	318374	319135	AAGAAGGAACACAACACTCG	AGACGGCTAGTTCACAAAAG	276
52.654	Supercontig_0000005b	Smp_scaff000005	3831198	2	TA-15.5	76350--76380	76208	76880	GTACAGCCTCCAATCGAAC	GCACCCGTAATAAGAATAGC	218
	Supercontig_0000301	Smp_scaff000253	862853	2	AT-13.5	853091--853117	852896	853419	CTAGATAAATTAAGCAGGAATCG	TGACAACAAATCAGAGCTTTC	100
64.032	Supercontig_0002060	Smp_scaff002003	459426	2	TA-21.0	385271--385312	385106	385556	AAACAATCACTTATTTTCATGGT	GTCATCACTTGGCATGGTA	254
70.347	Supercontig_0000282	Smp_scaff000233	700867	2	TA-13.5	248386--248412	248019	248777	TGAAATCTTATACGCAAATGG	CTTTGTGGTGTAACTCTCGTT	104
81.195	Supercontig_0000096	Smp_scaff000078	2523220	2	AT-19.5	60749--60787	60410	61000	TCATTAGCAAGAAGCAAAGG	GAGGAAATTGGAGAGTATTGG	164
84.998	Supercontig_0000046	Smp_scaff000038	1989733	2	AT-14	1339791--1339818	1339493	1340318	AGTGTATGTCCCGACAAAAG	AAGGCATGAAAGGAAGAAC	272
100.668	Supercontig_0000030	Smp_scaff000024	1173380	2	TA-13	948239--948264	947973	948533	GACACAGTCTCCAAATTCAAC	ACGTCAAGTAAGGTAAGAAAGTG	102
104.356	Supercontig_0000360	Smp_scaff000310	439186	2	AT-17	297992--298025	297012	298200	AATTCCCTCCATAACCGTA	AGGTTGGTTAGAATTTTGTGC	143
107.848	Supercontig_0000026	Smp_scaff000021	1996897	2	TA-21	381092--381133	380592	381633	TTTTCACACCACACATTGTC	GTAGTTCCAGCAATCCTCAG	206
	Supercontig_0000084	Smp_scaff000069	810511	2	AT-15	608709--608738	608531	608973	CAGCTTACACGACGACAAC	GAATTGAATGCAACATAAGTGA	137
108.472	Supercontig_0000093b	Smp_scaff000075	1929245	2	AT-18.5	1626789--1626825	1626388	1627278	TAACCCTCCAAATCAAGATG	ACAATATCAATGTCCCTTCG	229
	Supercontig_0000206	Smp_scaff000171	454592	2	AT-18.5	375695--375731	374431	375944	AATCGAATCCCAAAATTACC	CTGCTGATGAGTTGTATTTCC	143
109.64	Supercontig_0000167	Smp_scaff000135	598109	2	AT-19	150115--150152	149835	150357	CCAGGTAATCCAACACAATC	CTTTCTCTCCGCTAAGTTCC	227
	Supercontig_0000093	Smp_scaff000075	1929245	2	AT-16	482043--482074	481543	482314	CAACATTTAGGAGTGTACATGG	TGCCAGGATAAGGTGATTAG	171
110.643	Supercontig_0000491	Smp_scaff000433	707917	2	TA-17	283011--283044	282511	283511	TCGATAAAAGGCACAACTG	GTTTGGAATACCGATGAATG	166
112.99	Supercontig_0000015	Smp_scaff000011	1639383	2	AT-18.5	749813--749849	749501	750064	CGACTAATCAAAACGTGAGG	CAGGATGGTGAAATATCTGC	189
118.43	Supercontig_0000191	Smp_scaff000155	1025334	2	AT-15.5	636434--636464	636235	636964	GAGAGGGTGTAAAAGTCGAG	TCACAGCGTCCACTTACAG	300
118.954	Supercontig_0000221	Smp_scaff000113	719495	2	AT-16.5	624041--624073	623914	624280	TCGTTTAGTTGAGTTAATGCAC	GAACTTGAAATACCTAAGGAACA	139
128.07	Supercontig_0000008c	Smp_scaff000007	1638906	2	AT-12.5	362915--362939	362807	363098	ATAGTAATTCATCAATCCGTCTC	TTAAACTCGGTGACTAAAATGAG	97
	Supercontig_0000020	Smp_scaff000015	1525021	2	AT-13	1370909--1370934	1370605	1371233	TTTCTTCCAGGCTGATACC	TCAATTGCTCGTCCATTAG	124
131.808	Supercontig_0002057	Smp_scaff002000	452380	2	TA-16	184545--184576	184392	184699	AGAATCTTATTGAGAACTCCTTTT	AAATATTGAATTAATCCCTCACA	205
132.74	Supercontig_0000099	Smp_scaff000082	573973	2	AT-17.5	410096--410130	409794	410411	TTCTCGTCAATCTAAGCAAAG	TATCCGGAACCTATATTTGG	297
136.609	Supercontig_0000107	Smp_scaff000090	948678	2	AT-16	382745--382776	382298	383108	ATTTCTTTGCCTCCCTTATC	ATAAATTAATCCTCTGGTGTTTG	109
137.776	Supercontig_0000212	Smp_scaff000176	452501	2	AT-21.5	255553--255595	255482	256095	CGGAGTTTAATAGATAACCTTTG	ATTGGAAGAGCAGTGAAAAC	114
138.089	Supercontig_0000264	Smp_scaff000221	475054	2	TA-16	66130--66161	66022	66289	TTTTCCCAATGAAGAGATCA	ACCACCCGTATCTTATTTCC	208
142.265	Supercontig_0000381	Smp_scaff000330	558400	2	AT-13.5	507651--507677	507410	507937	GTGTTTTCTTTGCGGTATG	CAACTCGAAAGGTTTTATCC	293
147.498	Supercontig_0000123b	Smp_scaff000100	1567898	2	TA-15	1551919--1551948	1551419	1552148	TCATCCAGTGACATCAGAAG	GTTAGTGTGCATATGTTTCACC	298
149.373	Supercontig_0000012	Smp_scaff000013	1637270	2	AT-18.5	639882--639918	639467	640086	GCTATCCAACTTAACACAAGG	GGTCGAATTATCAAATACGG	148
150.839	Supercontig_0000378	Smp_scaff000327	708014	2	AT-14.5	473118--473146	472621	473722	ATGCTGAATCTGATAAAGGTG	TAATCCAAACACGACATACG	154
154.492	Supercontig_0000674	Smp_scaff000619	464599	2	AT-15.5	101389--101419	101259	101663	AATTCCCACAGGTCTTTACA	GTTAGTGGCATTCCGATGT	239
157.222	Supercontig_0000178	Smp_scaff000145	700429	2	AT-21.0	377252--377293	377064	377468	TGACAAAGATTATGCCAAGTC	TCGATATGATTAGTTAACCCCTA	183
	Supercontig_0000011	Smp_scaff000010	1497643	2	AT-14	1072024--1072051	1071524	1072193	CCGTTGTCAAGTTGTTAGC	CAATAAGAATGAAGCGGAAG	130
	Supercontig_0000465	Smp_scaff000410	548956	2	AT-19.5	481185--481223	480705	481982	CAATAGCTACCCAGTCAATCA	TGTAATCTTTGAAGCCTCGT	290
158.467	Supercontig_0000450	Smp_scaff000395	458526	2	AT-13	197097--197122	196894	197854	AGTATTGGTTTTCGGAAGTG	ATTATGCCTTACAGTATCAAACC	290
161.574	Supercontig_0000486	Smp_scaff000427	632148	2	AT-21	169050--169091	168956	169226	TTTAATGGTAGTTAGCTTCATGG	AGACTTATTCACTAATTCCACACA	188
162.978	Supercontig_0000153b	Smp_scaff000123	1275278	2	TA-21.5	1015448--1015490	1014948	1015947	TTTATTAATCAGATGTGAAGCAG	ATATTTCATCAGGTCCCTTG	222
164.75	Supercontig_0000153	Smp_scaff000123	1275278	2	TA-18.5	323382--323418	323089	323602	CCGTATAGTATTCACAGGTAAGC	TAGCAGAATGAATCAGAACTTG	245
165.983	Supercontig_0000121	Smp_scaff000126	1580399	2	TA-17.5	630084--630118	629818	630492	ATTTTGAGTTGTTAACCTGTTTG	TCACAGAAAGGCACAATTATC	297
170.966	Supercontig_0000214	Smp_scaff000177	590560	2	TA-14	111089--111116	110929	111616	CAAATGAGATGACCTTGACC	AAAACTTATTCCAAGAAAGATCC	166
174.423	Supercontig_0000488	Smp_scaff000430	617820	2	TA-17	63060--63093	62918	63192	AATGAATAGGGAAAGGCATC	CATCAAAATATGGAAACGTTAG	126
175.455	Supercontig_0000296	Smp_scaff000247	852167	2	AT-14	95578--95605	95375	95738	ATAGCTCGTGAATTTGTTCG	TTGATGCAGATAAATCCTGTC	268
179.088	Supercontig_0000297	Smp_scaff000248	731050	2	AT-19	383295--383332	382976	383832	TGCATCGGCTAATACAAAG	TTATTCACATACCCTTTCAGTTG	300
182.012	Supercontig_0000684	Smp_scaff000628	441776	2	TA-19.5	58855--58893	58712	59191	TCAAGATGGTCTCATTCCTAC	CACCCTAGTTTTGGACACC	210
187.436	Supercontig_0000245	Smp_scaff000200	1261227	2	AT-17.5	946474--946508	946271	946663	ATGCTGTCTCCCAGATTTC	TGATTTGACATGCAGAGATG	168
191.973	Supercontig_0000474	Smp_scaff000415	546973	2	AT-18	334886--334921	334360	335316	AAACAAAATAACATTCAGTCACC	ACACGGCATTGAGTAAGAAG	173
196.824	Supercontig_0019090	Smp_scaff019022	561288	2	AT-13	449453--449478	449160	449596	CTAGATGCTTTCCAATGTTGT	ACTGCTTTGATTCGGTAGTC	113
200.313	Supercontig_0000122	Smp_scaff000099	1744414	2	AT-19.5	393265--393303	393159	393481	ACTCGAATACAGTGACCAAAG	GGTTTAATAACGTGGTGAGAAG	133
201.597	Supercontig_0000122b	Smp_scaff000099	1744414	2	AT-24	1320512--1320559	1320411	1321010	TTCGTTGCAGATGTCTTTC	GTGCTTACTACTTGGTGGTTC	270
209.149	Supercontig_0000185	Smp_scaff000150	760080	2	TA-20	291892--291931	291763	292181	TGACCAGACAAACCAACAG	AAACACTTCACCGATAATGATAC	152
LG3_Chr2
0	Supercontig_0000466	Smp_scaff000411	504784	3	ATC-20.7	440093--440154	440036	440458	CTCCTCTCGCTTTCTCTATTC	CAGGTTTCTCTAGCCAATTC	141
3.288	Supercontig_0000090b	Smp_scaff000073	1106606	2	AT-11.5	414794--414816	414716	414943	CAGAGAGGTCTTTGATTTGG	TCGTAGCTCATTTACTCAGTTG	98
6.621	Supercontig_0000478	Smp_scaff000419	450025	2	TG-8.5	202026--202042	201860	202132	GATGCTCTGATTTGTGTGAA	CACAAAATAAAAAGATGTAAATGG	157
23.399	Supercontig_0000054	Smp_scaff000042	969290	2	AT-15	27426--27455	27298	27884	AATAGATAGGTGGGGATTACTTG	CACGGATGATGAGACAATC	224
48.428	Supercontig_0000106	Smp_scaff000089	1014816	2	AT-19	723575--723612	723180	723850	AACGCATAGAATGAACTGATG	TCACAAAATGACTGAAGGTG	284
55.579	Supercontig_0000000b	Smp_scaff000001	4179495	2	AT-18.5	4167753--4167789	4167253	4167936	GGTTGTTCAAATGATGTTCC	CAGAATGAGATTTGGGATTG	174
57.242	Supercontig_0000075	Smp_scaff000060	988485	2	TA-20.5	180768--180808	180503	181219	TAAACGAGAGACGGAATCAC	CCTCCCACTAACCGAATAC	229
59.569	Supercontig_0000266	Smp_scaff000223	417579	2	AT-13.5	297116--297142	296929	297219	CAATTACGTCAAACCATTCC	AGGTATATGCATTGTTTAAATCG	110
63.484	Supercontig_0000150	Smp_scaff000121	1068418	2	TA-17	455371--455404	455112	455904	AGAACAACAGTTATGACACGAC	CGAATCTCTCACGCTTAGAC	179
65.298	Supercontig_0000141	Smp_scaff000112	609655	2	TA-20.5	232537--232577	232282	232668	ATCTAACATGCCTCGATTTG	AATAAGTGATGTTCGTTCTGG	207
70.538	Supercontig_0000003b	Smp_scaff000004	2218116	2	TA-20	95298--95337	94891	95478	ATACACCGAGGTACAAGTGC	AGTTCCACAATGTATCACTGAA	114
74.934	Supercontig_0000215	Smp_scaff000178	610609	2	AT-12.5	325930--325954	325848	326454	GAGCGAACTAGTGTAGAAGGA	ATAAGCGCTGTAAACAAAGG	169
85.736	Supercontig_0000142	Smp_scaff000114	906673	2	TA-19.5	442327--442365	441984	442865	AACCAGGAGGCTTACAAAAC	ACTGACTTTCTCGCTCACC	289
92.543	Supercontig_0000155	Smp_scaff000125	1752076	2	TA-16	728891--728922	728626	729185	AACATCGTATTTTGGTGAGC	ATCAGTTAACATGGGTTTCG	277
	Supercontig_0000155b	Smp_scaff000125	1752076	3	AAT-12	1498489--1498524	1498338	1498758	TGGGAGTTTTCATAGCTGTAG	GAATTTCAGCAGTCCATCTC	258
	Supercontig_0002061	Smp_scaff002004	404240	2	AT-17	355738--355771	355557	356733	GCATTTTCAGTCTCTACATATCC	TAAAACGACAAATCTAAACAGC	129
	Supercontig_0000033	Smp_scaff000025	1332955	2	AT-15.5	1018439--1018469	1018188	1018818	TCTGCTGTTACGAAGTGTTG	CCGTCAAACGTAATGGTAAG	238
94.783	Supercontig_0000375	Smp_scaff000325	709333	2	AT-19	373861--373898	373186	374117	TTATTGTTGCTCGCATATTG	AGTTTCGTGACCTACTCGTC	293
95.742	Supercontig_0000235	Smp_scaff000193	1031991	2	TA-17.5	653533--653567	653033	654067	ATGAATGAAACCCAAATCAC	AACTTCCTATTGGTGAGATCC	244
103.485	Supercontig_0000001	Smp_scaff000002	2211188	2	TA-13.5	1332275--1332301	1331775	1332801	GAAGACGATATGGGTACGG	AGGGCTTCTAATCAAAGGAC	272
105.426	Supercontig_0000007b	Smp_scaff000006	2731096	2	TA-13.5	452878--452904	452574	453273	ATTCTTTGGCTTACTGATGC	AATCCTTATGTTGGTTTATTTGA	182
110.817	Supercontig_0000148	Smp_scaff000119	1096610	2	TA-18.5	760711--760747	760211	761181	GAACGAAATCATCTACTGCTG	TTGGAGCTAATTTGAAACATC	270
116.354	Supercontig_0000243	Smp_scaff000199	1436906	2	AT-16	817423--817454	817257	817954	CTGCTGTAGTTGTGGTTTTG	GTTGGTCTGAAATGACAAGG	224
120.52	Supercontig_0000480	Smp_scaff000421	698071	2	TA-21.5	182772--182814	182652	183078	AACCACCCAACTCATCTTC	GTCCTACGGTAAATCTTCAAAC	274
125.186	Supercontig_0000295	Smp_scaff000246	861131	2	CT-20.5	196791--196831	196610	197077	AAATAGAGGAACAAGAGCAAAG	AAACGTAACAAGAAGAATAGACG	197
126.63	Supercontig_0000119	Smp_scaff000096	1318182	2	AT-19	443923--443960	443753	444135	AAACCTATTGGGGATTATGG	CCTGTCGTTTACTTCTCACC	244
133.365	Supercontig_0000023	Smp_scaff000018	1565620	2	TA-15	924940--924969	924757	925469	CGTTCACGAATACAAACTCC	CCAAGAAATCCAAATCAGC	200
144.008	Supercontig_0000036b	Smp_scaff000029	1163422	3	TAC-9.3	36662--36689	36498	36880	TGTCGCTTTTGAAACAACT	AAGCCTGACATGAACTAACG	247
156.762	Supercontig_0000152	Smp_scaff000122	970226	2	AT-21	177381--177422	177148	177581	TCACACCTAAACATCACTCATC	AACTGGATTATACATTGGGTCT	230
	Supercontig_0000036	Smp_scaff000029	1163422	2	TA-15.5	1053005--1053035	1052505	1053394	AAACCAGAACGAGATGAGG	AAAAGAAGCGAAACACACTC	232
181.149	Supercontig_0000040	Smp_scaff000032	992096	2	AT-13.5	128478--128504	128334	128689	ATTCATGGGACAAGAAGATG	AAGACAAAATGACGGACTTC	232
192.24	Supercontig_0000001b	Smp_scaff000002	2211188	2	TA-20.5	691900--691940	691510	692360	AGTAGGTGGTTCAAACTGTAATG	TTCAGAGTCAATGTAAGTGAGG	148
LG4_Chr3
0	Supercontig_0019089	Smp_scaff019021	731816	2	TA-11.5	116041--116063	115883	116237	ATTCTTCTATGCCAATGTTCA	TTTATCCACCCTCTTATTTCC	94
5.73	Supercontig_0000168	Smp_scaff000136	533907	2	TA-20	156148--156187	156036	156305	CACACCAGACACCTTACAGA	ACAAAGTTGAATAGTTGAACAGC	173
6.897	Supercontig_0000373	Smp_scaff000323	498172	2	AT-25	215108--215157	214894	215314	CAATATTAATGGTGGATCTCG	TCCTTCAATACACATGACTACC	251
	Supercontig_0000302	Smp_scaff000254	936760	2	TA-19	689471--689508	689203	690008	GGTCATGTGGAATCTCAATC	TTAATGAAGTGACGATATAGCAG	308
10.097	Supercontig_0000076	Smp_scaff000061	1100056	2	TA-18	353930--353965	353596	354189	TCCCTTGTTTGCTTTTCTC	AAACATTAACTGACGAAGTGG	185
13.419	Supercontig_0000043	Smp_scaff000035	1622525	2	TA-15.5	380010--380040	379510	380244	GACTTCGGGCTTTATTTTG	AAATGTTGTAATTGGTGTTTAGG	114
20.168	Supercontig_0000043b	Smp_scaff000035	1622525	2	TA-22	1208854--1208897	1208440	1209155	TACCAAAGAGGACGCAATAC	CGCAAATCCAGGTAAAATAG	215
25.423	Supercontig_0000304	Smp_scaff000257	1141791	2	AT-13	498386--498411	498154	498599	GGTTCAAGAAGATGTGGTTATC	ATTATGATTTGTAGCCCTCTTT	201
	Supercontig_0000304b	Smp_scaff000257	1141791	2	TA-17.5	966947--966981	966680	967130	CCAAATTATCTGTATGTCACTCC	AGTCAATGGGTTGTCAAGTTAG	114
28.959	Supercontig_0000137	Smp_scaff000108	474121	2	TA-24.0	227271--227318	226523	227557	TCAAAGTCATAACCACCAATATC	GAATGAACACATCGAAAAGAC	286
36.898	Supercontig_0000290	Smp_scaff000241	792810	3	ACT-9.7	628780--628808	628543	629053	GCACAGGCAAACAGTATCTC	TCTTTATTTACCATGCTGTACG	182
39.336	Supercontig_0000019	Smp_scaff000016	1877727	2	TA-16	1467098--1467129	1466862	1467321	GTTCGCCAAATAAAAGTACG	AGAATGGTCGACAGTAAACG	277
39.89	Supercontig_0000066	Smp_scaff000052	544039	2	AT-11	174562--174583	174375	174852	CAGCACTCTCTTTGGTTACTC	AATTGAAGCATCGGTCATAC	147
40.55	Supercontig_0002065	Smp_scaff002008	1075267	2	AT-17	562644--562677	562382	563177	AACCAGAAGTCCAATCGTAG	AAGATCTCGCCAGTACAGC	229
42.909	Supercontig_0000237	Smp_scaff000192	906818	2	AT-13.5	220734--220760	220524	220861	TAGACGAGGTTGGCTTAGG	ACAAAACAGAAGCATATCACC	205
46.831	Supercontig_0000003	Smp_scaff000004	2218116	2	TA-17.5	1677944--1677978	1677661	1678164	CTAAAAGTTGTCCCGTTCAC	CCGGAAAAGATGATGAATAG	216
53.873	Supercontig_0000079c	Smp_scaff000063	1959052	2	AT-20	283229--283268	283022	283665	CCAGAGTGATGTGACCAGTAG	CTCTTCTTTAATGGGAGGTTC	213
55.31	Supercontig_0000079b	Smp_scaff000063	1959052	2	AT-18.5	1575618--1575654	1575118	1575817	AACGATGGCTGATAGTAATTG	AAGCATGAAGGTAGGTTTTG	149
	Supercontig_0000271	Smp_scaff000226	410548	2	AT-9.5	73445--73463	73178	73725	GTTTGGATATGTGACTCGAAC	TCAATGTTGTATGAGCGTATG	190
72.743	Supercontig_0000123c	Smp_scaff000100	1567898	2	AT-16	189110--189141	188973	189641	GGATAAAGAAGACCGGTGA	GGCCATATGACAGTTGATG	228
76.775	Supercontig_0000059	Smp_scaff000046	1192605	2	TA-20.5	729942--729982	729442	730482	GCAGTACCAGACAGCAAAG	ATCTGTATGTTTACCGAGCTATC	244
81.246	Supercontig_0000059b	Smp_scaff000046	1192605	2	TA-18	30860--30895	30455	31052	CTTTCCTTTTAGATTAGTGGTTTC	TCTTGTAATCAATACCGTTCG	287
86.606	Supercontig_0000070	Smp_scaff000055	1017060	2	TA-14.5	879109--879137	878948	879318	GAAAGCTTCACCAGATCCTAC	TGATTACCCAACAAATTATCG	259
90.664	Supercontig_0000044	Smp_scaff000036	2467244	2	AT-16	235886--235917	235676	236202	GTTTGTTATATTGCACCCTAATC	GTTGATAGCACAGGCATTC	217
93.892	Supercontig_0000100	Smp_scaff000083	509168	2	TA-20	465937--465976	465769	466233	ACAACGTGGGAATGTTATGT	CACAAGGAAATCATTACTAAACG	168
104.722	Supercontig_0000685b	Smp_scaff000629	1064850	3	TTA-9	686591--686617	686380	687025	CATTCGATAAAACAATCTATGC	TTAAATCACCATGAAGAACCTAC	98
	Supercontig_0000685	Smp_scaff000629	1064850	2	AT-20	271456--271495	271198	271995	GTGATATCGAATTGTTCTTGG	TTCTTTAGTAAGCGCTGTGG	285
121.159	Supercontig_0000000c	Smp_scaff000001	4179495	2	TA-17.5	3165106--3165140	3165013	3165276	AACACATCTACAAAGTCCATCTT	TGATTACGAGCTAGCATTTTC	143
LG5_Chr4
0	Supercontig_0000086	Smp_scaff000081	401220	2	TA-24	19470--19517	19288	19699	TTGAGATTTTGTTGACATTTTG	GTGATGTTCGTTTACAGTCG	153
6.12	Supercontig_0000493	Smp_scaff000435	749063	2	TA-16.5	700480--700512	700315	700891	AAGCTAACTACAGATGGTTTCC	TTCACATCCAATTACCACAG	192
8.473	Supercontig_0000476	Smp_scaff000417	570327	2	TA-19	259863--259900	259608	260188	TTTAGGTTACATGGGTAGCTG	AATATCTTGTTGACATGGAGTG	275
9.969	Supercontig_0000114	Smp_scaff000093	859783	2	TA-17.5	812897--812931	812647	813185	TTGCATCGAGGACTAAAGAG	GGAATGCCTCATCAAAGAC	141
13.763	Supercontig_0000161c	Smp_scaff000131	2290839	2	AT-19.5	728994--729032	728829	729210	GTATAGTCGAACAATGGAACG	TCCACATTTTGCTGAAGAC	207
30.268	Supercontig_0000159b	Smp_scaff000129	1843293	2	AT-18	44167--44202	43982	44492	TTTTGATGGCTGAACACTG	CATATGGCTTGATAGATAAAACG	160
34.464	Supercontig_0000072	Smp_scaff000057	1283102	2	AT-19	522529--522566	522405	522756	CAGACCTTAGTTGTACTTCTTCC	AAATTTACTCCAGATGTATTGCT	221
36.905	Supercontig_0000018b	Smp_scaff000014	2066202	2	AT-19	2035612--2035649	2035264	2035837	GATGCTTTGACAGTGATGC	AATCAAAATAACAGGAGTAGGG	242
42.741	Supercontig_0000018	Smp_scaff000014	2066202	2	TA-15.5	805325--805355	805116	805495	CAGTTTGTCAACAAGTAACGAG	AAAAGACAAATTCGTTGTGG	147
45.088	Supercontig_0000236	Smp_scaff000194	778179	2	AT-15	586212--586241	586006	586379	TGTTCATCTCCACCATTTG	TGTTCTTACAGATTCACTCAGG	242
	Supercontig_0000281	Smp_scaff000232	424441	2	TA-19	107591--107628	107480	108005	CGTTTGCATTTTATGTTTCTAA	GAACTTTCTCCATACTATTTTGC	169
	Supercontig_0000063	Smp_scaff000049	1987757	2	TA-14	316329--316356	315829	316856	AGGATAGTTTCTGATGTTTTGC	CTAGTGATGACAGCCAGGAG	253
49.671	Supercontig_0000063b	Smp_scaff000049	1987757	2	AT-20.5	1311319--1311359	1311162	1311859	CATACACATGCAGGCAAAC	CCTGTATAAAATGGTGAATCTG	166
53.447	Supercontig_0000131	Smp_scaff000103	2841849	2	AT-14	1384141--1384168	1383790	1384454	TGTTTCTTACTGGTTGTCATTC	CGTAAATGGATTGATGGATAG	235
61.332	Supercontig_0000291	Smp_scaff000242	649394	2	AT-19	401053--401090	400553	401190	GAAGTGGATGATTTATGAGAGG	ATATTTCTTGATGCCTTAGGTT	190
66.793	Supercontig_0000227	Smp_scaff000188	853554	2	TA-14.4	830007--830035	829740	830492	GGTAGATCCCAATTACAATACAG	TTATTGGTTGAAAACGATGAC	162
70.923	Supercontig_0000453	Smp_scaff000399	432058	2	AT-15	51713--51742	51340	52060	AGCTGTCATCTGTTTGTCAGT	TTCAATATTTTCAGCTGGTGT	131
72.42	Supercontig_0000130b	Smp_scaff000102	2197817	2	AT-16.5	2037931--2037963	2037768	2038463	TAATCTGAAATCGTGTGTGG	TCTGATTGTAATGCTAAGAAATG	119
76.519	Supercontig_0000130	Smp_scaff000102	2197817	2	AT-14	505363--505390	505051	505696	AGTGTGAGGGTGAGTCAAAG	GACACGTAGACAGCCAATTC	214
78.394	Supercontig_0000035	Smp_scaff000028	871402	2	TA-16	296660--296691	296160	296967	AATTCTTGATAAGTCACTCGTTC	AGTTTCCTGTTTTCTCAATACC	255
	Supercontig_0000349	Smp_scaff000299	410772	2	GA-12.5	212428--212452	212275	212601	AGAAAAGAGGCACATGAAAG	TTCATTATGGCTTAACGTCTC	148
83.807	Supercontig_0000180	Smp_scaff000146	879876	2	TA-13.5	718418--718444	718313	718582	AATTCAGGTCATTGAGTTTATTG	TCTTTATGATATTCTTCGTTTGG	186
90.511	Supercontig_0000071c	Smp_scaff000056	1041241	3	TAT-12.7	152538--152575	152469	152891	AACGGTCCATTTTATTCTCC	AAATTGTTCCTAGCGTGTTC	104
99.473	Supercontig_0000157	Smp_scaff000128	1293325	2	AT-21	788823--788864	788669	789111	CTGTTTTGAAAGGGATTGTG	AATCTAACAGCATCAAATGAAAC	226
101.775	Supercontig_0000184c	Smp_scaff000149	1023094	2	AT-20.5	52898--52938	52818	53053	AATACAAAGCCAGAAAATGC	TGCAGACATACCGTAACAATAC	235
128.462	Supercontig_0000475	Smp_scaff000416	546141	3	AAT-11	54483--54515	54241	54594	GCTTTAACACACTGACTTTGTC	GAGGGTAATGAATCACTTGG	299	exact BLAST to Supercontig_0015414 v3.0 = Smp_scaff015346 v3.1
132.649	Supercontig_0000173	Smp_scaff000142	916725	3	AAT-11.7	889408-889442	889103	889726	TTGAGAACAAATGCTGCTAC	GATACTGCTTAAAATCGTCCTC	235
LG9_Chr5
0	Supercontig_0000065	Smp_scaff000051	540017	2	AT-22	194301--194344	194176	194556	CATATCAATAATGACGTGCAA	CTCACTGCAAATAACAATCG	218
0.6	Supercontig_0000169	Smp_scaff000137	650645	2	TA-17.5	473194--473228	473018	473728	GACCGCTATAATTCGTATAAGTC	TGCTTTTAATTGCTGTGAAG	202
13.007	Supercontig_0000194	Smp_scaff000158	880511	2	TA-19	272056--272093	271556	272593	TTAAGTTTTCTGTTCACACGTC	CGGTGGTCGAAATAAAGTAG	227
16.139	Supercontig_0000134	Smp_scaff000105	530863	2	TA-12.5	61582--61606	61311	62106	CAGTAAGACTTGTGGTACATGG	TACTAGCTCCGAATGTCTGC	244
21.895	Supercontig_0000143	Smp_scaff000115	798747	2	AT-20.5	489037--489077	488620	489356	CTTCAGGAGAGACACAATGG	AAGAGTGGAAAGGGAACTTG	207
24.295	Supercontig_0000285	Smp_scaff000236	796189	2	TA-14.0	384354--384381	384120	384480	CAACCACCTAGGCAAGTAAG	TTTTCACGTCCTAAATTTGC	115
35.16	Supercontig_0000239	Smp_scaff000196	981890	2	TA-16.5	712789--712821	712289	712988	TTGACATTTTACCTGTGTGG	ATTGTGTGGTTATGAGGTAGG	276
67.25	Supercontig_0000151	Smp_scaff000098	1208311	2	AT-21	175971--176012	175475	176252	CTTGTGCAACTTATGGTACG	ACATCTGACCCGTGTTTTAG	264
70.164	Supercontig_0000119b	Smp_scaff000096	1318182	2	AT-23.5	1094835--1094881	1094624	1094991	TTTAATTTTGTTCTTCCTGTTG	TACTCCGATCCATCATAACC	249
71.302	Supercontig_0000447	Smp_scaff000394	406758	3	AGA-8.7	16426--16451	16358	16666	CATTCATCGTAGAACATTGG	ATTATGGCTTCTTCATTTTCA	76
LG6_Chr6
0	Supercontig_0000002	Smp_scaff000003	1818661	2	AT-23.5	570075--570121	569910	570479	CTACTGAGTCCACATGGTAGC	CAAACTGAAGACAGGAACATC	261
17.574	Supercontig_0000489	Smp_scaff000431	575504	2	AT-20.5	394142--394182	393927	394355	CATGCTTAACCTTCATCTGC	TGCTTCACAGTTCTTGTCAG	234
23.247	Supercontig_0000261	Smp_scaff000217	592055	2	TA-18	179002--179037	178872	179171	AAGTTGAAAGGGATTTGAGG	CACCAAGTCATCTTTTAGGC	169
23.829	Supercontig_0000254	Smp_scaff000210	416438	2	AT-15	192559--192588	192239	192770	CGCTACCAACCAATATATCC	CATGAATTTTCTCGACTTCC	252
25.867	Supercontig_0000082	Smp_scaff000067	643819	2	TA-17	91916--91949	91315	92093	CCCCTGTGGTGTTATTTATC	ATTTTGAAGGGATGAAACG	241
	Supercontig_0000146	Smp_scaff000118	1038667	2	TA-14	773343--773370	772944	773711	CTAGAGCGGTTCTTCTTTCC	AACCCTTTCTTGTTTAGCTTC	116
	Supercontig_0000461	Smp_scaff000406	484715	2	TA-13.5	108866--108892	108733	109683	TGGAACTATGTTTGGAGACC	ACTGCTCCTCTTCTGATACG	280
26.472	Supercontig_0000102	Smp_scaff000085	685722	2	TA-20.0	644327--644366	644142	644706	GACATTTGAATACGCTTGAAC	CATCTGGCTGACCTACAAAC	255
31.026	Supercontig_0000238	Smp_scaff000195	893326	2	AT-19	198666--198703	198439	199045	TATATTTCAGTGCTGTGTCGTC	ATTTAGGAGCCCCAATAGC	98
41.11	Supercontig_0000071b	Smp_scaff000056	1041241	2	TA-17.5	1037807--1037841	1037710	1037956	AAATACGCTCTACCATCCTG	TTCAAATCAAGAAATACAAGGA	114
54.186	Supercontig_0000097	Smp_scaff000080	500533	2	AT-18.5	431198--431234	430982	431329	AATTCATCTCTGTCGATTGG	TGTCAGCAATTGTTTGATGT	218
54.807	Supercontig_0000234	Smp_scaff000191	693479	2	AT-15	678084--678113	677953	678239	GACTATTGGCATCGGTATTG	TTCAGTCATCTCTCATAACAGC	121
61.455	Supercontig_0000159c	Smp_scaff000129	1843293	2	TA-21.5	1297259--1297301	1297106	1297478	TGACATAACATTTTGATGGACT	TGCAACACCATGAGAACA	249
64.968	Supercontig_0000146c	Smp_scaff000118	1038667	2	TA-24	251411--251458	251343	251845	TCTGTTTTCAATCGTTAATGC	ACCCAAATTTCTATCCTACTTTC	145
73.015	Supercontig_0000032	Smp_scaff000030	1608513	2	AT-18	497757--497792	497636	497952	AATGGGAAAGACGTGAAAG	CCCTCCGAACTCTTACTAATC	201
83.358	Supercontig_0000020b	Smp_scaff000015	1525021	2	TA-18.5	152377--152413	152175	152612	CTAGTGCTGGAACCTTTGAG	TTAGTGTTTTAATCCTGTCGTG	286
84.676	Supercontig_0000313	Smp_scaff000265	1266872	2	TA-17	312163--312196	312013	312414	TCAGGTGTTAGGGAATTGG	TTAAATGACGCTTACTTCACAG	238
86.607	Supercontig_0000313b	Smp_scaff000265	1266872	2	TA-10	1010614--1010633	1010306	1010759	GATAATCAGCGAACAAGGAC	TGTGCAGCTTAATGTGAAAC	179
LG7_Chr7
0	Supercontig_0002064	Smp_scaff002007	572528	2	AT-12.5	376884--376908	376774	376998	CAGTTATACAAACACATGCTCAC	AACGACGACCAAATCAATAG	191
7.304	Supercontig_0000058	Smp_scaff000026	2372758	2	AT-15	647965--647994	647538	648246	CTAAGGGGTAGCATCAACTG	TTGAGATTGGATCATGTCTG	135
14.052	Supercontig_0000230	Smp_scaff000187	565760	3	ATC-9.3	528460--528487	528153	528747	ATGCGTCAATCTGAACAAC	CTCAGTCAAAGCAAAATAGATG	119
18.32	Supercontig_0000659	Smp_scaff000605	443485	2	AT-15.5	50467--50497	50097	50700	AGTTACGTCTTGTCGAATGAG	GGCAGTTGGAGTTCATTATC	300
22.619	Supercontig_0000021d	Smp_scaff000017	2939958	2	AT-24.5	490375--490423	490273	490553	ACCCAAAACAATCTTCTGC	GTGATCCTATTCATTGACGAC	245
28.167	Supercontig_0000021c	Smp_scaff000017	2939958	2	AT-19	1351422--1351459	1351090	1351709	GTTGTGGATGGACACTTCTC	AACACTAACAATTGCCCTGT	207
36.226	Supercontig_0000021b	Smp_scaff000017	2939958	2	TA-20	2924660--2924699	2924382	2924798	CCAGGTAGTCGTGAGAACAC	TTAGCTCAGATTTGGTTTCC	176
37.009	Supercontig_0000091c	Smp_scaff000074	1734107	2	AT-17	1667616--1667649	1667467	1667783	GCAACCGAACACTTCATATAC	TGTTTCCTTGAGTCTATCTGC	116
46.185	Supercontig_0000192	Smp_scaff000156	1261525	2	TA-14	914535--914562	914351	915062	CTCACGCTCAGCAAATTAC	CCGACATCCGAATAAATAAG	114
	Supercontig_0000275	Smp_scaff000250	736638	2	TA-24	410351--410398	410247	410607	TGGTAAAAGATTATACGGTAAGC	GAGCTTATAAAGGTCAATTTCC	241
57.86	Supercontig_0000056	Smp_scaff000045	1248659	2	TA-19	361106--361143	360609	361643	AACTCGATTGTCTGATACGG	TCAAATTTCCTGTACAAGTGG	257
60.193	Supercontig_0000372	Smp_scaff000322	425413	2	AT-16.5	176122--176154	175977	176302	TCACTGAAATCCGTAATATCC	AGTTTCATTTTGTCTCCAATTC	265
65.418	Supercontig_0000009	Smp_scaff000008	2460020	2	TA-16.5	1246452--1246484	1246180	1246878	TCAACTACATGGGAAGATCC	AGTCGAAAAGTCACACACAAC	294
88.08	Supercontig_0000087	Smp_scaff000070	1064087	2	AT-19.5	50412--50450	50228	50749	TCTATGTGAAGGACAAGTCATC	TTATTGTAACTTTGGGAAACG	125
LG2_ChrZ
0	Supercontig_0000240	Smp_scaff000197	792910	2	AT-18.5	205122--205158	204987	205375	GAATGCTTTTCAAGAATGGA	GATGGTAGTGGCATTTATGG	147
8.524	Supercontig_0000111	Smp_scaff000092	748133	2	TA-19.5	20165--20203	19885	20345	ACACCTTGCTCTTCTTAAACC	TTTGGATTACCTACACTGACAA	298
29.171	Supercontig_0000193	Smp_scaff000157	1199720	2	AT-11	505233--505254	504794	505722	TCATTTCTTCAGTTGGTGTACT	AACAATCCTTTCCTACTCTTCA	249
32.03	Supercontig_0000074	Smp_scaff000059	1417180	2	AT-18	1101726--1101761	1101226	1102166	ATGTTGCTCTCGTCGTATTC	AAGAACTGTGTGGTAAAGAACAG	192	Z-specific
36.88	Supercontig_0000484	Smp_scaff000425	608895	2	TA-13.5	233034--233060	232809	233560	CAATAGTCACAAACGCATACA	ATTGGTGGTGAAGTAAAAGC	118	Z-specific
38.139	Supercontig_0000055b	Smp_scaff000043	1235922	2	AT-17.5	1170259--1170293	1170129	1170415	AAGGTCTTCTTTGGTTACGG	GCGCTATTCTTTTGGTAGTG	179	Z-specific
44.522	Supercontig_0000055	Smp_scaff000043	1235922	2	TA-15	413248--413277	412996	413525	ATCGACCTACGTCTCAATTTC	AGTTAATTCCTTGATTGACGTG	90	Z-specific
46.438	Supercontig_0000016b	Smp_scaff000012	1417724	2	AT-17.5	11687--11721	11569	11870	TGCTATGGTAATATGAACAACTG	AATACAATATAAACTTCCGGTGA	150	Z-specific
	Supercontig_0000016	Smp_scaff000012	1417724	2	TA-17.5	691393--691427	691215	691682	TGGGTGTAAGGCTAAATCTG	AACCCCTCAGATGTCTATTG	130	Z-specific
56.616	Supercontig_0002053	Smp_scaff001995	422542	2	TA-20.5	137044--137084	136685	137555	GGTCTGGGATTTAGATAATGC	TTGTGATTTCTGTCAGTTGG	222	Z-specific
67.358	Supercontig_0000061	Smp_scaff000047	959487	2	AT-11	11238--11259	10738	11676	TTGATATTGCTATACGTAACCTG	ATTATTCCATTTGAGCAGTTG	281	Z-specific
69.708	Supercontig_0000195b	Smp_scaff000159	1591796	2	AT-12	1534571--1534594	1534224	1534916	TCATAACCGGACAATGTAAAC	AAAGACGATTTATTTGGCTTAG	288	Z-specific
	Supercontig_0000101	Smp_scaff000084	782022	2	AT-13.0	769143--769168	768987	769503	CTATGCTAAGTTTTGCTATGTTG	CTCTTGTATGGATAAGGTTTGAC	128	Z-specific
70.542	Supercontig_0000010	Smp_scaff000009	913214	2	AT-17.5	208491--208525	207991	208790	TTTCTACTACGTCCATCACTTG	GGGTTCCTAATTTTGATTGAG	170	Z-specific
76.008	Supercontig_0000104	Smp_scaff000087	516867	2	TA-12	161037--161060	160940	161560	AGCTAAATGGGTTAATGGAGT	TCAATGTTTCTAACCTCTACCC	227	Z-specific
	Supercontig_0000091b	Smp_scaff000074	1734107	2	TA-22	70479--70522	70227	70641	CTAGTTAAGCCCCTGAATCC	GTTTTGTGACCACATCTGC	127	Z-specific
77.118	Supercontig_0000171	Smp_scaff000139	766167	2	AT-17	564909--564942	564573	565034	TGATTTGTATGACCTGCCTAC	GAGAGTAAATAATGCCACGAAG	106	Z-specific
	Supercontig_0000277	Smp_scaff000428	504753	2	AT-14.5	107139--107167	107035	107286	TTTCAGGTAAAGCAATAAAATG	ATGTGCTCTTATGTGTGTGG	182	Z-specific
79.367	Supercontig_0000024	Smp_scaff000019	1312397	2	AT-18	210263--210298	209959	210798	GAGATGCGGAAAAGAGATTAC	TATATCAACCACCGTCTGC	157	Z-specific
83.669	Supercontig_0000024b	Smp_scaff000019	1312397	2	TA-17.5	1143394--1143428	1143284	1143928	GCAATGTTTACGATTTTATTAGC	CTTATTGTCCCTGTGCTCTC	192	Z-specific
	Supercontig_0000205	Smp_scaff000170	429621	2	AT-11.5	424383--424405	424204	424564	AAAAGTAAAATGAAGGAGACCA	ACGTGGAAAATATCTAAAGGAG	96	Z-specific
86.02	Supercontig_0000347	Smp_scaff000297	415203	2	TA-13.5	243661--243687	243161	243896	TTCTCTCCCATTCCCATAG	TTGTACGCTTTGTAATCCATC	149	Z-specific
	Supercontig_0000265	Smp_scaff000222	407858	2	AT-15	197576--197605	197375	197945	AGGGATAATAAAGCGTGACC	CTTCCGATATGATTTGATAATG	108	Z-specific, 0% recombination with sc347
	Supercontig_0000462	Smp_scaff000407	487647	2	TA-19	387107--387144	386729	387272	GATAAAATTCCACTCGCAAC	AAATTAGAAGTAGACCGAAACG	284	Z-specific, 0% recombination with sc347
	Supercontig_0000149	Smp_scaff000120	1068542	2	AT-15	409660--409689	409468	410189	TTCTGTCTGTTGTGAAAATCC	CGGTAACAAGTCTCATCCTC	299	Z-specific, 0% recombination with sc195
	Supercontig_0000225	Smp_scaff000185	688857	2	TA-19	143047--143084	142323	143387	ACACATTCGTATGCAAAATATC	AGTGACGAATTACTGGAACAG	170	Z-specific, 0% recombination with sc195
90.395	Supercontig_0000195	Smp_scaff000159	1591796	2	TA-15	12247--12276	11747	12776	CCAGTAAGTAGGGCAATTAAAC	ATACTCCGCTGATGTTTCC	185
93.096	Supercontig_0000068	Smp_scaff000054	632567	2	TA-18.5	372509--372545	372009	372844	GCGAGTTGTCCTCTATAACG	GACCATAACACCTAAAATAAGCA	164
	Supercontig_0000042	Smp_scaff000034	1869634	2	AT-14	1628569--1628596	1628343	1628931	GGAGAATTACGACGACCTG	TGATGGAAGACAAAGAGGAG	210
104.619	Supercontig_0000085c	Smp_scaff000201	1396776	2	AT-20.5	1341652--1341692	1341422	1342192	CAGATTTAACGAAACCCATC	ATGAACAGAAAATGCCTACC	161
115.143	Supercontig_0000085b	Smp_scaff000201	1396776	2	TA-19	4770--4807	4503	5296	TCCCTTAGGCTTTAATTTTG	GGAGAAACAATCAGATGTACG	204
117.84	Supercontig_0000064	Smp_scaff000050	2487909	2	AT-15.5	1332546--1332576	1332290	1332925	TTCTATACGATGCTGGGAAC	AAGGGAACAAAGAAACCAAC	169
128.323	Supercontig_0000283	Smp_scaff000234	444060	2	TA-19	179737--179774	179519	180330	TATAGCAGCTCCGAGTAAAAC	TAATGCTAACTGGACAGACG	263
	Supercontig_0000144	Smp_scaff000116	1160318	2	TA-17	955344--955377	955206	955541	GTAGATGATGAAAGGCTGTTG	TCGTTTTCATATACTGAGTTGC	284
133.86	Supercontig_0000273	Smp_scaff000228	668486	2	AT-15.5	294246--294276	293746	294776	ATAAGGGCGTATTTCAACTG	ACTATGAGCCGTCAATAAATG	215
138.499	Supercontig_0000062	Smp_scaff000048	1665074	2	AT-21.5	906164--906206	905766	906517	AAGCCTGAACACAAGTAACC	CCTCCTGACTAACCTATGACC	157
145.859	Supercontig_0000177	Smp_scaff000144	974603	2	TA-19.5	730736--730774	730236	730999	GTCGCTGGGATTATGTACC	CTGCCAATCTTTCTGTAATTC	229
146.835	Supercontig_0000008	Smp_scaff000007	1638906	2	AT-14.5	145505--145533	145047	146033	CGTGAGTATGAAGGACAGAAG	AACGTTCACACCAAGTAAATC	278
151.263	Supercontig_0000481	Smp_scaff000423	735560	2	AT-20.5	538548--538588	538296	538753	GTCCCACAAAGAAGTACCTG	CTAGCAGAAGCCTTTAGAAAAC	171
154.408	Supercontig_0000208	Smp_scaff000173	401349	2	AT-15.5	342512--342542	342352	342687	AAAGAGATATGAACAGGACACG	GAATCTGTAATGAAATCCAAATG	132
156.708	Supercontig_0000676	Smp_scaff000622	440402	2	AT-17.5	368494--368528	367544	368640	CTAAATCCAGTGATGCAAGTC	AAGCACAGTCAACGAAATG	196
158.777	Supercontig_0000303	Smp_scaff000256	934866	2	AT-19	111466--111503	111068	111656	AGCTGATAGCAACATTCGAG	CGCTAACTAGGGAGTGTTTG	285
159.813	Supercontig_0000126	Smp_scaff000332	713249	2	AT-11.0	530893--530914	530613	531091	CGTAGGTCATTGATTAAGGTG	GCTCACCCCTATTGAAATC	161
160.898	Supercontig_0000184b	Smp_scaff000149	1023094	2	AT-18.5	661563--661599	661428	662099	TACGTGATGCAAAATACACC	GTATGAAAGGGCTCGAATAG	205
	Supercontig_0000184	Smp_scaff000149	1023094	2	TA-19.5	830757--830795	830587	830945	TGGAAATTCTCAAAGAGACG	CCATACCGATCACTTCTCAC	181
168.036	Supercontig_0000305	Smp_scaff000258	881302	2	AT-21.5	216502--216544	216002	216700	CTGATAAAGATTCCCATTCG	CGAAAGTAATGTGTGAACTCC	161
170.004	Supercontig_0000030b	Smp_scaff000024	1173380	2	AT-19	143441--143478	142941	143694	ACCATGACCAACGGAATAG	TGATCGTAGCTAGGTTTGTG	191
171.249	Supercontig_0000228	Smp_scaff000189	824505	2	AT-24	300353--300400	299928	300533	ATGCTGAATTGTCATTTTCC	AACACAAGACGCATAAACG	255
172.932	Supercontig_0000007	Smp_scaff000006	2731096	2	TA-20	2647655--2647694	2647155	2647801	TATGTGAAATGTGTGGCTTC	TTGGTATGAATAAGGATGGTG	175
178.98	Supercontig_0000308	Smp_scaff000261	919636	2	AT-18	183018--183053	182792	183537	ATGCAATTAAAATGGTACATCC	AAGAACGAATATCCGAACAG	312
181.345	Supercontig_0000120	Smp_scaff000097	1157520	2	AT-19	350640--350677	350414	350833	GCGTTGAACTGCTTTTATGTC	AAACACCTCATCTTGAATATCAG	104
187.138	Supercontig_0000300	Smp_scaff000252	649416	2	TA-20	326408--326447	326058	326593	TTCACCAATGGACAACATAC	ACAATTTCGACTGACCTACC	96
201.725	Supercontig_0000312	Smp_scaff000264	1747884	2	AT-12	142208--142231	141708	142731	TGAACCTGAAAATTACAATCC	AATCCTTTGTCTGAACATGC	280
212.284	Supercontig_0000312b	Smp_scaff000264	1747884	3	ATT-14.3	1486461--1486503	1486326	1486609	ATTATGCCAACACCATCTTC	AAAATAGTTCTGAGAAAGCATACC	124
225.425	Supercontig_0000038	Smp_scaff000031	1014221	2	AT-18	973415--973450	973029	973857	AACAATCATAAGGAAACTCAGC	CAGTTTTCATTCTTGCATCC	119
233.651	Supercontig_0000067	Smp_scaff000053	818357	3	TAT-14.3	327608--327650	327504	327758	CCTCTATCGGTGTACTTGGT	CCCACAGAAACAAAATTGTAG	121
LG8												LG8 maybe above sc240 on LG2_ChrZ
	Supercontig_0000034	Smp_scaff000027	1184617	2	TA-18	1136077--1136112	1135708	1136300	CTTTACACAAATCAACCGTTAC	ATTTCGCAACATAGTCTTCG	99
	Supercontig_0000154	Smp_scaff000124	1024122	2	AT-21	403351--403392	403246	403596	TACTGTTTGAATGCCAAGTG	GTGAACGGATCAGGCTTAC	177
	Supercontig_0000485	Smp_scaff000426	518707	3	AAT-9.7	287379--287407	287236	287529	ACCAACCCTTAGCCAAATAC	CGAAATACCGACAAATAATAAAC	187
LG10												LG10 maybe below sc185 on LG1_Chr1
	Supercontig_0000136	Smp_scaff000107	549529	2	AT-20.5	168470--168510	168348	168950	CTGGTTGTTGTGACTCCTG	TAATGTGATGGAAGGAGAGC	106
	Supercontig_0000223	Smp_scaff000184	677099	2	TA-20	288202--288241	287702	288484	GTTCCACGTGCATTTTAGAG	TAGTTGCCAATAGACGAAGC	132
not linked
	Supercontig_0000023b	Smp_scaff000018	1565620	3	TTA-11.3	276446--276479	276311	276652	GTTATTGTGGAAGGAACTGG	GAATCCTACTCAGCCTACTTTG	209
	Supercontig_0000170	Smp_scaff000138	694945	2	AC-10.5	335262--335282	335137	335451	GAGAAATAAGCTACAATGACTCG	TGGTCATGTTTACACGGATAC	153	different primers, but same locus as microsat Genbank AF202965 (Durand et al. 2000. Mol. Ecol. 9:997)
	Supercontig_0000117	Smp_scaff000066	662301	2	AT-24.5	585462--585510	585216	585808	GCCCTTCTTTATATGCTCATC	CTATTCCTTGATCTTCACGTC	259
