# Supplementary material for: Genomic linkage map of the human blood fluke Schistosoma mansoni
Source: Genome Biol. 2009 Jun 30;10(6):R71. doi: 10.1186/gb-2009-10-6-r71 (PMC2718505; doi:10.1186/gb-2009-10-6-r71)
Supplement: Additional data file 3 — An Excel file containing a list of supercontigs where more than one marker was placed. [file gb-2009-10-6-r71-S3.xls]

## Sheet: Additional data file 3_draft9
Additional data file 3. List of supercontigs where more than one marker was placed. The markers on the 16 supercontigs that do not show linkage (or close linkage) and on the 21 supercontigs that do show tight linkage are shown.
The asterisk indicates the 24 intervals that were used to obtain a direct estimate of recombination rate.
locus	linkage group	physical distance between markers (bp)*	map distance (cM)		order/comments
		(used difference in microsat start position)
16 incongruent scupercontigs
SC0000000b	3-chr 2
SC0000000c	4-chr 3	1002347	unlinked
SC0000001	3-chr 2				same linkage group but separated by 88 cM
SC0000001b	3-chr 2	640375	88.755		same linkage group but separated by 88 cM
SC0000003	4-chr 3
SC0000003b	3-chr 2	1582363	unlinked
SC0000007	2-chr Z
SC0000007b	3-chr 2	2194777	unlinked
SC0000008	2-chr Z
SC0000008c	1-chr 1	217410	unlinked
SC0000020	1-chr 1
SC0000020b	6-chr 6	1218532	unlinked
SC0000023	3-chr 2
SC0000023b	unlinked	648494	unlinked
SC0000030	1-chr 1
SC0000030b	2-chr Z	804798	unlinked
SC0000071b	6-chr 6
SC0000071c	5-chr 4	885269	unlinked
SC0000091b	2-chr Z				z-specific
SC0000091c	7-chr 7	1597137	unlinked		autosomal
SC0000119	3-chr 2
SC0000119b	9-chr 5	650912	unlinked
SC0000123b	1-chr 1
SC0000123c	4-chr 3	1362809	unlinked
SC0000146	6-chr 6				same linkage group but separated by ~34 cM
SC0000146c	6-chr 6	521932	39.101		same linkage group but separated by ~34 cM
SC0000159b	5-chr 4
SC0000159c	6-chr 6	1253092	unlinked
SC0000184	2-chr Z				no recomb w/sc184b, sc184 and sc184b were used in the analysis of recombination rate
SC0000184b	2-chr Z	169194	0	*	no recomb w/sc184, sc184 and sc184b were used in the analysis of recombination rate
SC0000184c	5-chr 4	608665	unlinked
SC0000195	2-chr Z				same linkage group but separated by 20 cM, pseduoautosomal
SC0000195b	2-chr Z	1522324	20.687		same linkage group but separated by 20 cM, z-specific
21 congruent supercontigs
SC0000005b	1-chr 1				physical order is the same as map order
SC0000005	1-chr 1	1070822	4.795	*	physical order is the same as map order
SC0000005c	1-chr 1	1423890	11.729	*	physical order is the same as map order
SC0000005d	1-chr 1	867476	4.777	*	physical order is the same as map order
SC0000016	2-chr Z
SC0000016b	2-chr Z	679706	0	*
SC0000018	5-chr 4
SC0000018b	5-chr 4	1230287	5.836	*
SC0000021b	7-chr 7				physical order is the same as map order
SC0000021c	7-chr 7	1573238	8.059	*	physical order is the same as map order
SC0000021d	7-chr 7	861047	5.548	*	physical order is the same as map order
SC0000024	2-chr Z
SC0000024b	2-chr Z	933131	4.302	*
SC0000036	3-chr 2				not included in analysis of recombination rate because map distance between sc36 and sc152 not consistent with raw recombination between sc36b and sc36
SC0000036b	3-chr 2	1016343	12.754		not included in analysis of recombination rate because map distance between sc36 and sc152 not consistent with raw recombination between sc36b and sc36
SC0000043	4-chr 3
SC0000043b	4-chr 3	828844	6.749	*
SC0000055	2-chr Z
SC0000055b	2-chr Z	757011	6.383	*
SC0000059	4-chr 3
SC0000059b	4-chr 3	699082	4.471	*
SC0000063	5-chr 4				map distance between sc63b and sc236 was consistent with raw recombination between sc63 and sc63b, so included in analysis of recombination rate
SC0000063b	5-chr 4	994990	4.529	*	map distance between sc63b and sc236 was consistent with raw recombination between sc63 and sc63b, so included in analysis of recombination rate
SC0000079b	4-chr 3
SC0000079c	4-chr 3	1292389	1.437	*
SC0000085b	2-chr Z				map together in male meioses, not female (possible hot spot of recombination in female)
SC0000085c	2-chr Z	1336882	10.524	*	map together in male meioses, not female (possible hot spot of recombination in female)
SC0000093	1-chr 1				map distance between sc93b and sc167 was consistent with raw recombination between sc93 and sc93b, so included in analysis of recombination rate
SC0000093b	1-chr 1	1144746	1.168	*	map distance between sc93b and sc167 was consistent with raw recombination between sc93 and sc93b, so included in analysis of recombination rate
SC0000122	1-chr 1
SC0000122b	1-chr 1	927247	1.284	*
SC0000130	5-chr 4
SC0000130b	5-chr 4	1532568	4.099	*
SC0000153	1-chr 1
SC0000153b	1-chr 1	692066	1.772	*
SC0000155	3-chr 2
SC0000155b	3-chr 2	769598	0	*
SC0000304	4-chr 3
SC0000304b	4-chr 3	468561	0	*
SC0000312	2-chr Z
SC0000312b	2-chr Z	1344253	10.559	*
SC0000313	6-chr 6
SC0000313b	6-chr 6	698451	1.931	*
SC0000685	4-chr 3
SC0000685b	4-chr 3	415135	0	*
* The physical distance between markers indicates how far apart the markers designed on the same supercontig should be based on the base pair position of the start of the microsats.
For example, SC0b and SC0c should be ~1Mb apart, however, the genetic map showed no evidence of linkage between these markers, thus are considered incongruent.
