# Supplementary material for: Genomic linkage map of the human blood fluke Schistosoma mansoni
Source: Genome Biol. 2009 Jun 30;10(6):R71. doi: 10.1186/gb-2009-10-6-r71 (PMC2718505; doi:10.1186/gb-2009-10-6-r71)
Supplement: Additional data file 4 — An Excel file containing the list of FISH mapped BACs that BLAST matched to scaffolds with markers in the linkage map. [file gb-2009-10-6-r71-S4.xls]

## Sheet: Additional data file 4_draft9
Additional data file 4. The list of FISH mapped BACs that BLAST matched to scaffolds with markers in the linkage map.
BAC ID	BAC end	Supercontig v3.0/Marker	% similarity between BAC seq. and scaffold	start coord on scaffold	end coord on scaffold	matching strand	scaffold length	flank begin	flank end	position relative to bac	LG of marker	position	Genbank	incongruent	notes
Chromosome 1
15C11	TJ	Supercontig_0000276	99.3626	173070	174166	Minus	478430	155657	155946	within	LG1_Chr1	13	DX992902
15C11	TV	Supercontig_0000276	97.7376	49576	50320	Plus	478430	155657	155946	within	LG1_Chr1	13	DX992904
11A22	TJ	Supercontig_0000096	98.8772	626449	627254	Plus	2523220	60410	61000	5'	LG1_Chr1	37.2	DX990300
11A22	TV	Supercontig_0000096	97.8529	747569	748232	Minus	2523220	60410	61000	5'	LG1_Chr1	37.2	DX990301
11A4	TJ	Supercontig_0000046	99.1162	373180	374033	Minus	1989733	1339493	1340318	3'	LG1_Chr1	38.7	DX990282
11A4	TV	Supercontig_0000046	99.1146	111974	112839	Minus	1989733	1339493	1340318	3'	LG1_Chr1	38.7	DX990283
15C19	TJ	Supercontig_0000036	98.8863	439047	439917	Plus	1163422	1052505	1053394	3'	LG3_Chr2	45.6	DX992914	wrong LG
15C19	TV	Supercontig_0000036	97.4286	568524	569144	Minus	1163422	1052505	1053394	3'	LG3_Chr2	45.6	DX992915	wrong LG
		Supercontig_0000036b						36498	36880	5'	LG3_Chr2			wrong LG
		Supercontig_0000036b						36498	36880	5'	LG3_Chr2			wrong LG
11B10	TJ	Supercontig_0000011	98.8767	733477	734278	Plus	1497643	1071524	1072193	3'	LG1_Chr1	50.2	DX990627	relative order
11B10	TV	Supercontig_0000011	98.9059	642940	643991	Plus	1497643	1071524	1072193	3'	LG1_Chr1	50.2	DX990628	relative order
11C8	TV	Supercontig_0000015	98.8878	974681	975562	Plus	1639383	749501	750064	5'	LG1_Chr1	50.2	DX990311		TJ blasts to SC256-no marker
15B23	TJ	Supercontig_0000064	98.8596	2187076	2187779	Plus	2487909	1332290	1332925	5'	LG2_ChrZ	51.3	DX993432	wrong LG
15B23	TV	Supercontig_0000064	98.5308	2366383	2366593	Minus	2487909	1332290	1332925	5'	LG2_ChrZ	51.3	DX993434	wrong LG
15C16	TJ	Supercontig_0000191	98.0897	880632	881726	Minus	1025334	636235	636964	5'	LG1_Chr1	55.2	DX993207
15C16	TV	Supercontig_0000191	98	758243	758697	Plus	1025334	636235	636964	5'	LG1_Chr1	55.2	DX993209
15G10	TJ	Supercontig_0000107	99.0977	517690	518704	Plus	948678	382298	383108	5'	LG1_Chr1	64.8	DX993265
15G10	TV	Supercontig_0000107	99.1269	652789	653570	Minus	948678	382298	383108	5'	LG1_Chr1	64.8	DX993267
15F20	TJ	Supercontig_0000281	98.6574	313637	314213	Minus	424441	107480	108005	5'	LG5_Chr4	67.1	DX993697	wrong LG	TV blasts to SC2055 -no makrer
15F20	TJ	Supercontig_0000281	98.8287	324371	324948	Plus	424441	107480	108005	5'	LG5_Chr4	67.1	DX993697	wrong LG	TJ end hits 2x on SC281
11A18	TJ	Supercontig_0000012	98.8891	947364	948256	Minus	1637270	639467	640086	5'	LG1_Chr1	69.7	DX990296
11A18	TV	Supercontig_0000012	99	807854	808711	Plus	1637270	639467	640086	5'	LG1_Chr1	69.7	DX990297
11C18	TJ	Supercontig_0000026	97.8727	1145757	1146525	Plus	1996897	380592	381633	5'	LG1_Chr1	69.4	DX990320	relative order	TV end multiple blasts
15B5	TJ	Supercontig_0000378	98.8664	503726	504464	Plus	708014	472621	473722	5'	LG1_Chr1	70.5	DX993409
15B5	TV	Supercontig_0000378	99.875	613627	614426	Minus	708014	472621	473722	5'	LG1_Chr1	70.5	DX993410
11C4	TJ	Supercontig_0000296	98.7857	308353	308814	Plus	852167	95375	95738	5'	LG1_Chr1	80	DX990306
11C4	TV	Supercontig_0000296	98	487061	487747	Minus	852167	95375	95738	5'	LG1_Chr1	80	DX990307
15A20	TJ	Supercontig_0000488	98.9063	359268	360324	Plus	617820	62918	63192	5'	LG1_Chr1	81.9	DX993178
15A20	TV	Supercontig_0000488	98.8602	537101	537808	Minus	617820	62918	63192	5'	LG1_Chr1	81.9	DX993180
15G3	TJ	Supercontig_0000245	98.6278	894267	895327	Plus	1261227	946271	946663	within	LG1_Chr1	83.1	DX992963
15G3	TV	Supercontig_0000245	98.1258	1042994	1043774	Minus	1261227	946271	946663	within	LG1_Chr1	83.1	DX992965
11A3	TJ	Supercontig_0019090	97.6016	253381	254116	Minus	561288	449160	449596	3'	LG1_Chr1	87.6	DX990112
11A3	TV	Supercontig_0019090	99	127312	128138	Plus	561288	449160	449596	3'	LG1_Chr1	87.6	DX990113
Chromosome 2
15C21	TJ	Supercontig_0000466	98.8863	39529	40399	Plus	504784	440036	440458	within	LG3_Chr2	0	DX992916		TJ end blasts 2x to sc466 and close hit to sc619-no marker
15C21	TV	Supercontig_0000466	97.8101	448053	448564	Plus	504784	440036	440458	within	LG3_Chr2	0	DX992918
11B2	TJ	Supercontig_0000106	99	854514	855102	Plus	1014816	723180	723850	3'	LG3_Chr2	31	DX990621
11B2	TV	Supercontig_0000106	96.3217	991794	991936	Minus	1014816	723180	723850	3'	LG3_Chr2	31	DX990622
15F24	TJ	Supercontig_0000141	99.094	215751	216805	Plus	609655	232282	232668	3'	LG3_Chr2	35	DX993702		TV end not in database
11C10	TJ	Supercontig_0000003b	99	115062	115766	Plus	2218116	94891	95478	5'	LG3_Chr2	48.4	DX990312
11C10	TV	Supercontig_0000003b	98.8835	275694	276543	Minus	2218116	94891	95478	5'	LG3_Chr2	48.4	DX990313
		Supercontig_0000003						1677661	1678164	3'	LG4_Chr3			wrong LG	sc3 assembled wrong, see inset figure for congruent FISH and linkage map patterns
		Supercontig_0000003						1677661	1678164	3'	LG4_Chr3			wrong LG
15B22	TJ	Supercontig_0000375	98.9118	633198	634319	Minus	709333	373186	374117	5'	LG3_Chr2	57.8	DX993644
15B22	TV	Supercontig_0000375	97.4286	505420	506102	Plus	709333	373186	374117	5'	LG3_Chr2	57.8	DX993646
15A22	TJ	Supercontig_0000155	98.9029	410019	411038	Plus	1752076	728626	729185	3'	LG3_Chr2	60.2	DX993181
15A22	TV	Supercontig_0000155	99	533778	534561	Minus	1752076	728626	729185	3'	LG3_Chr2	60.2	DX993183
		Supercontig_0000155b						1498338	1498758	3'	LG3_Chr2
		Supercontig_0000155b						1498338	1498758	3'	LG3_Chr2
Chromosome 3
15A15	TJ	Supercontig_0000117	98	540429	541499	Plus	662301	585216	585808	3'	unlinked	0	DX992869	n/a	TV end blasts to sc697-no marker, probable position of unlinked marker sc117
11A21	TV	Supercontig_0000194	97.6998	5043	5692	Plus	880511	271556	272593	3'	LG9_Chr5	0	DX990131	wrong LG	TJ end blasts to sc323-no marker
15A9	TJ	Supercontig_0000001	97.7756	1373632	1374643	Plus	2211188	1331775	1332801	5'	LG3_Chr2	26	DX992857	wrong LG
15A9	TV	Supercontig_0000001	99	1498807	1499748	Minus	2211188	1331775	1332801	5'	LG3_Chr2	26	DX992859	wrong LG
		Supercontig_0000001b						691510	692360	5'	LG3_Chr2	26		wrong LG	sc1 is likely incorrectly assembled as markers are >80 cM apart on same LG
		Supercontig_0000001b						691510	692360	5'	LG3_Chr2	26		wrong LG
15F3	TJ	Supercontig_0000007	99.2777	1056602	1057317	Minus	2731096	2647155	2647801	3'	LG2_ChrZ	26	DX993464	wrong LG
15F3	TV	Supercontig_0000007	97.8645	913938	914656	Plus	2731096	2647155	2647801	3'	LG2_ChrZ	26	DX993465	wrong LG	sc7 is likely incorrectly assembled as markers on separate LG
		Supercontig_0000007b						452574	453273	5'	LG3_Chr2	26		wrong LG
		Supercontig_0000007b						452574	453273	5'	LG3_Chr2	26		wrong LG
11B16	TJ	Supercontig_0000167	99	515404	516231	Minus	598109	149835	150357	5'	LG1_Chr1	34	DX990633	wrong LG
11B16	TV	Supercontig_0000167	99	365940	367019	Plus	598109	149835	150357	5'	LG1_Chr1	34	DX990634	wrong LG
15A12	TV	Supercontig_0000137	98.8799	97469	98290	Minus	474121	226523	227557	3'	LG4_Chr3	36	DX993168		TJ end blasts sc334-no marker
15C1	TJ	Supercontig_0002065	97.7481	628072	628848	Minus	1075267	562382	563177	within	LG4_Chr3	59.7	DX992887		TJ end has 2nd close blast match to sc17181
15C1	TV	Supercontig_0002065	99.1263	515332	516117	Plus	1075267	562382	563177	within	LG4_Chr3	59.7	DX992888
15B11	TV	Supercontig_0000066	99	352582	353413	Plus	544039	174375	174852	5'	LG4_Chr3	61.5	DX993417		TJ end blasts sc88-no marker
15F13	TJ	Supercontig_0000079b	99.3741	565178	565975	Minus	1959052	1575118	1575817	3'	LG4_Chr3	78.8	DX993474		TV end multiple blasts
		Supercontig_0000079c						283022	283665	5'	LG4_Chr3	78.8
Chromosome 4
15C5	TJ	Supercontig_0000161c	98.9021	1032737	1033746	Plus	2290839	728829	729210	5'	LG5_Chr4	41.6	DX992893
15C5	TV	Supercontig_0000161c	99.5495	1215809	1216030	Minus	2290839	728829	729210	5'	LG5_Chr4	41.6	DX992895
11A8	TJ	Supercontig_0000161c	97.8877	1482339	1483210	Plus	2290839	728829	729210	5'	LG5_Chr4	44.7	DX990286
11A8	TV	Supercontig_0000161c	99.2357	1642558	1643400	Minus	2290839	728829	729210	5'	LG5_Chr4	44.7	DX990287
11A9	TJ	Supercontig_0000173	97.892	864323	865224	Minus	916725	889103	889726	3'	LG5_Chr4	100	DX990118		TV end multiple blasts
15A17	TJ	Supercontig_0000157	98.9088	909933	911017	Plus	1293325	788669	789111	5'	LG5_Chr4	100	DX992873.	relative order
15A17	TV	Supercontig_0000157	98	1158847	1159499	Minus	1293325	788669	789111	5'	LG5_Chr4	100	DX992876	relative order
Chromosome 5															by default LG9 was called Chr5, but only 2 FISH markers and they conflict
15A3	TJ	Supercontig_0000065	96.8675	201473	202204	Minus	540017	194176	194556	within	LG9_Chr5	32	DX992885	?
15A3	TV	Supercontig_0000065	97.8884	25587	26464	Plus	540017	194176	194556	within	LG9_Chr5	32	DX992886	?
11A1	TJ	Supercontig_0000254	99	334562	335274	Minus	416438	192239	192770	5'	LG6_Chr6	48	DX990110	wrong LG?
11A1	TV	Supercontig_0000254	99.2075	227817	228295	Plus	416438	192239	192770	5'	LG6_Chr6	48	DX990111	wrong LG?
Chromosome 6
15C7	TV	Supercontig_0000002	97.471	1697962	1698696	Minus	1818661	569910	570479	5'	LG6_Chr6	35	DX993469		TJ end blasts to sc12271-no marker
15F10	TV	Supercontig_0000100	99	99031	100127	Minus	509168	465769	466233	3'	LG4_Chr3	42	DX993687	wrong LG
15F10	TJ	Supercontig_0000146	98.4612	706406	707260	Minus	1038667	772944	773711	3'	LG6_Chr6	42	DX993686		close physical distance of marker to blast position
		Supercontig_0000146c						251343	251845	5'	LG6_Chr6				sc146 likely assembled wrong--map distance far apart
11B7	TJ	Supercontig_0000254	98.3341	32294	32737	Minus	416438	192239	192770	3'	LG6_Chr6	59.8	DX990459	relative order	TV end blasts to sc356-no marker
15A11	TJ	Supercontig_0000234	98.9087	275315	276397	Plus	693479	677953	678239	3'	LG6_Chr6	80.5	DX992861
15A11	TV	Supercontig_0000234	98.8592	413064	413766	Minus	693479	677953	678239	3'	LG6_Chr6	80.5	DX992863
Chromosome 7
11C12	TV	Supercontig_0000021d	97.8712	1517467	1518226	Plus	2939958	490273	490553	5'	LG7_Chr7	23.8	DX990315		TJ end blasts to sc1674-no marker
		Supercontig_0000021c						1351090	1351709	5'	LG7_Chr7
		Supercontig_0000021b						2924382	2924798	3'	LG7_Chr7
11B8	TJ	Supercontig_0000009	98.885	1881259	1882118	Plus	2460020	1246180	1246878	5'	LG7_Chr7	36.4	DX990625	relative order	TV end multiple blasts
15B21	TV	Supercontig_0000192	97.6839	514349	514657	Plus	1261525	914351	915062	3'	LG7_Chr7	49	DX993431		TJ end multiple hits
15A18	TJ	Supercontig_0000372	99.0994	19675	20672	Plus	425413	175977	176302	3'	LG7_Chr7	67.7	DX993175
15A18	TV	Supercontig_0000372	99.8752	148393	149193	Minus	425413	175977	176302	3'	LG7_Chr7	67.7	DX993177
Chromosome Z
11A15	TJ	Supercontig_0000034	99	584311	584761	Plus	1184617	1135708	1136300	3'	LG8	0	DX990124	n/a	unlinked LG
11A15	TV	Supercontig_0000034	99	699274	699931	Minus	1184617	1135708	1136300	3'	LG8	0	DX990125	n/a	unlinked LG
15B18	TJ	Supercontig_0000154	99	137012	137989	Plus	1024122	403246	403596	3'	LG8	0	DX993638	n/a	unlinked LG
15B18	TV	Supercontig_0000154	96.227	314710	315134	Minus	1024122	403246	403596	3'	LG8	0	DX993640	n/a	unlinked LG
11A6	TJ	Supercontig_0000193	97.7772	672483	673112	Plus	1199720	504794	505722	5'	LG2_ChrZ	14	DX990284
11A6	TV	Supercontig_0000193	99	824911	825619	Minus	1199720	504794	505722	5'	LG2_ChrZ	14	DX990285
15C8	TV	Supercontig_0000193	99.7636	679366	679788	Minus	1199720	504794	505722	5'	LG2_ChrZ	14	DX993197		TJ end blasts sc1992-no marker
15F9	TJ	Supercontig_0000137	98.8854	315421	316283	Plus	474121	226523	227557	5'	LG4_Chr3	14	DX993470	wrong LG
15F9	TV	Supercontig_0000137	98.7494	454420	455208	Minus	474121	226523	227557	5'	LG4_Chr3	14	DX993471	wrong LG
15F12	TJ	Supercontig_0000484	99	172897	173864	Plus	608895	232809	233560	3'	LG2_ChrZ	18	DX993688		TV end blasts sc10790-no marker
15B20	TJ	Supercontig_0000016	98.8051	399381	400395	Plus	1417724	691215	691682	3'	LG2_ChrZ	23.9	DX993641
15B20	TV	Supercontig_0000016	96.1339	574559	575003	Minus	1417724	691215	691682	3'	LG2_ChrZ	23.9	DX993643
		Supercontig_0000016b						11569	11870	5'	LG2_ChrZ
11C3	TJ	Supercontig_0000074	99	122339	123195	Plus		1101226	1102166	3'	LG2_ChrZ	25.6	DX990136	relative order	TV end no blast matches
15B24	TJ	Supercontig_0000024	99	1021040	1022076	Plus	1312397	209959	210798	5'	LG2_ChrZ	45.2	DX993647
		Supercontig_0000024b					1312397	1143284	1143928	3', likely within	LG2_ChrZ	45.2			sc24b and sc205 markers show 0 recombination
15B24	TV	Supercontig_0000205	99	398999	399996	Plus	429621	424204	424564	3', likely within	LG2_ChrZ	45.2	DX993649
11A13	TJ	Supercontig_0000085b	99	453647	454151	Minus	1396776	4503	5296	5'	LG2_ChrZ	59.7	DX990122
11A13	TV	Supercontig_0000085b	99	287501	288352	Plus	1396776	4503	5296	5'	LG2_ChrZ	59.7	DX990123
		Supercontig_0000085c					1396776	1341422	1342192	3'	LG2_ChrZ
		Supercontig_0000085c					1396776	1341422	1342192	3'	LG2_ChrZ
15F19	TV	Supercontig_0000042	99.1147	1770064	1770928	Minus	1869634	1628343	1628931	within	LG2_ChrZ	59.7	DX993483
15F19	TJ	Supercontig_0000042	96	1621010	1622002	Plus	1869634	1628343	1628931	within	LG2_ChrZ	59.7	DX993481
15G9	TV	Supercontig_0000068	98.8016	316162	316660	Plus	632567	372009	372844	3'	LG2_ChrZ	61	DX992969		TJ end blasts sc717-no marker
11B5	TJ	Supercontig_0000177	97	519635	520100	Plus	974603	730236	730999	3'	LG2_ChrZ	75.2	DX990458
11B5	TV	Supercontig_0000177	99	379554	380223	Plus	974603	730236	730999	3'	LG2_ChrZ	75.2	DX990457
15A14	TV	Supercontig_0000012	99.1213	1089766	1090583	Minus	1637270	639467	640086	5'	LG1_Chr1	84.7	DX993171	wrong LG	TJ end blasts sc108-no marker
15F22	TJ	Supercontig_0000120	98.7263	1130632	1131714	Plus	1157520	350414	350833	5'	LG2_ChrZ	94.5	DX993699		TV end blasts sc89-no marker
Chromosome W
11A15												0
15B18												0
11A6												8
15C8												8
15F9												8
11A13												60
15F19												60
15G9												60
11B5												60
15F22												87.1
